# Supplementary material for: Recovery Time, Patient Satisfaction, and Safety of Intranasal Sedatives in Pediatric Dentistry: A Systematic Review and Meta-Analysis
Source: J Clin Med. 2025 Jun 7;14(12):4038. doi: 10.3390/jcm14124038 (PMC12194465; doi:10.3390/jcm14124038)
Supplement: Supplementary file 1 [file jcm-14-04038-s001.zip]

Archive with 1 entries (1 files):
- jcm-3616350-SI.pdf
